# Supplementary material for: Transfusion Thresholds and Neurological Functional Outcome After Acute Brain Injury: An Updated Systematic Review and Meta-Analysis of Randomized Clinical Trials
Source: J Clin Med. 2025 May 16;14(10):3487. doi: 10.3390/jcm14103487 (PMC12112058; doi:10.3390/jcm14103487)
Supplement: Supplementary file 1 [file jcm-14-03487-s001.zip]

Archive with 1 entries (1 files):
- jcm-3527015-supplementary.pdf
